# Supplementary material for: Case report: Long-term follow-up of patients who received a FimCH vaccine for prevention of recurrent urinary tract infections caused by antibiotic resistant Enterobacteriaceae: a case report series
Source: Front Immunol. 2024 Mar 13;15:1359738. doi: 10.3389/fimmu.2024.1359738 (PMC10966921; doi:10.3389/fimmu.2024.1359738)
Supplement: Supplementary file 1 [file DataSheet_1.xlsx]

## Sheet: Separate
Immunogenicity Data (Normalized)
10-08-001
Avg OD	Norm					Avg OD (Norm)	SD (OD)
0.208	0.165605	min value	0.156		Day 0 (baseline)	0.165605	0.051
0.246	0.286624	max value	0.47		Month 1	0.287
0.424	0.853503				Month 6	0.853503	0.008
0.47	1				Month 7	1	0.01
0.276	0.382166				Month 12	0.382166	0.04
0.156	0				Year 5	0	0.009
	Assay 1 data excluded from avg OD due to sample dilution error, therefore no SD
10-08-002
Avg OD	Norm					Avg OD (Norm)	SD (OD)
0.18	0	min value	0.18		Day 0 (baseline)	0	0.00777817
0.583	0.632653	max value	0.817		Month 1	0.632653	0.0890955
0.773	0.930926				Month 6	0.930926	0.0876812
0.817	1				Month 7	1	0.0240416
0.557	0.591837				Month 12	0.591837	0.0883883
0.252	0.11303				Year 5	0.11303	0.0212132
10-08-003
Avg OD	Norm					Avg OD (Norm)	SD (OD)
0.124	0	min value	0.124		Day 0 (baseline)	0	0.0241109
0.199	0.0770812	max value	1.097		Month 1	0.0770812	0.0151438
0.752	0.645427				Month 6	0.645427	0.0455009
1.097	1				Month 7	1	0.0733008
0.369	0.251799				Month 12	0.251799	0.0187172
0.172	0.049332				Year 5	0.049332	0.0532009
10-09-001
Avg OD	Norm					Avg OD (Norm)	SD (OD)
0.116	0	min value	0.116		Day 0 (baseline)	0	0.00636396
0.139	0.18254	max value	0.242		Month 1	0.18254	0.00424264
0.173	0.452381				Month 6	0.452381	0.00636396
0.242	1				Month 7	1	0.00353553
0.162	0.365079				Month 12	0.365079	0.00494975
0.118	0.015873				Year 5	0.015873	0.00212132

## Sheet: Grouped
Immunogenicity Data (Normalized)
10-08-001
Avg OD	Norm				Participant		Avg OD (Norm)	SD (OD)
0.208	0.165605	min value	0.156		10-08-001	Day 0 (baseline)	0.165605	0.051
0.246	0.286624	max value	0.47			Month 1	0.287
0.424	0.853503					Month 6	0.853503	0.008
0.47	1					Month 7	1	0.01
0.276	0.382166					Month 12	0.382166	0.04
0.156	0					Year 5	0	0.009
	Assay 1 data excluded from avg OD due to				10-08-002		0	0.00777817
	sample dilution error, therefore no SD						0.632653	0.0890955
							0.930926	0.0876812
10-08-002							1	0.0240416
Avg OD	Norm						0.591837	0.0883883
0.18	0	min value	0.18				0.11303	0.0212132
0.583	0.632653	max value	0.817		10-08-003		0	0.0241109
0.773	0.930926						0.0770812	0.0151438
0.817	1						0.645427	0.0455009
0.557	0.591837						1	0.0733008
0.252	0.11303						0.251799	0.0187172
							0.049332	0.0532009
10-08-003					10-09-001		0	0.00636396
Avg OD	Norm						0.18254	0.00424264
0.124	0	min value	0.124				0.452381	0.00636396
0.199	0.0770812	max value	1.097				1	0.00353553
0.752	0.645427						0.365079	0.00494975
1.097	1						0.015873	0.00212132
0.369	0.251799
0.172	0.049332
10-09-001
Avg OD	Norm
0.116	0	min value	0.116
0.139	0.18254	max value	0.242
0.173	0.452381
0.242	1
0.162	0.365079
0.118	0.015873
